# Supplementary material for: Plasmonic Superstructure Arrays Fabricated by Laser Near-Field Reduction for Wide-Range SERS Analysis of Fluorescent Materials
Source: Nanomaterials (Basel). 2022 Mar 15;12(6):970. doi: 10.3390/nano12060970 (PMC8950659; doi:10.3390/nano12060970)
Supplement: Supplementary file 1 [file nanomaterials-12-00970-s001.zip]

Archive with 1 entries (1 files):
- nanomaterials-1624329-supplementary.pdf
